# Supplementary material for: The Prognostic Role of RDW in Hospitalized Heart Failure Patients with and Without Chronic Kidney Disease
Source: J Clin Med. 2024 Dec 4;13(23):7395. doi: 10.3390/jcm13237395 (PMC11642004; doi:10.3390/jcm13237395)
Supplement: Supplementary file 1 [file jcm-13-07395-s001.zip]

Archive with 1 entries (1 files):
- jcm-3347172-supplementary.pdf
